# Supplementary material for: Inequalities in hormone replacement therapy prescribing in UK primary care: population based cohort study
Source: BMJ Med. 2025 Sep 25;4(1):e001349. doi: 10.1136/bmjmed-2025-001349 (PMC12481343; doi:10.1136/bmjmed-2025-001349)
Supplement: online supplemental figure 1 [file bmjmed-4-1-s002.xlsx]

## Sheet: in
parmseq	parm	label	estimate	stderr	z	p	min95	max95	hr_95	hr	min	max	p1
1	White	Ethnicity	1	0			1	1	1.00 (1.00, 1.00)	1	1	1	.
2	Indian	Ethnicity	0.887758	0.003762	-28.095	1.1289e-173	0.880415	0.895162	0.89 (0.88, 0.90)	0.887758	0.880415	0.895162	0
3	Pakistani	Ethnicity	0.873502	0.00485245	-24.3457	6.43116e-131	0.864043	0.883065	0.87 (0.86, 0.88)	0.873502	0.864043	0.883065	0
4	Bangladeshi	Ethnicity	0.897954	0.00715135	-13.5153	1.27059e-41	0.884047	0.91208	0.90 (0.88, 0.91)	0.897954	0.884047	0.91208	0
5	Other Asian	Ethnicity	0.867497	0.00456302	-27.0236	7.80973e-161	0.858599	0.876486	0.87 (0.86, 0.88)	0.867497	0.858599	0.876486	0
6	Caribbean	Ethnicity	0.916916	0.00524648	-15.1592	6.58495e-52	0.906691	0.927257	0.92 (0.91, 0.93)	0.916916	0.906691	0.927257	0
7	Black African	Ethnicity	0.875004	0.00361503	-32.3197	3.69315e-229	0.867947	0.882118	0.88 (0.87, 0.88)	0.875004	0.867947	0.882118	0
8	Chinese	Ethnicity	0.851529	0.00620468	-22.0574	8.1107e-108	0.839455	0.863777	0.85 (0.84, 0.86)	0.851529	0.839455	0.863777	0
9	Other	Ethnicity	0.903865	0.00323999	-28.1971	6.34796e-175	0.897537	0.910238	0.90 (0.90, 0.91)	0.903865	0.897537	0.910238	0
10	Not reported	Ethnicity	0.902739	0.00277647	-33.2688	1.09066e-242	0.897313	0.908197	0.90 (0.90, 0.91)	0.902739	0.897313	0.908197	0
11	Q1	Quintile of Townsend	1	0			1	1	1.00 (1.00, 1.00)	1	1	1	.
12	Q2	Quintile of Townsend	0.981869	0.00198162	-9.06605	1.23412e-19	0.977993	0.985761	0.98 (0.98, 0.99)	0.981869	0.977993	0.985761	0
13	Q3	Quintile of Townsend	0.956485	0.00206867	-20.5709	5.00056e-94	0.952439	0.960548	0.96 (0.95, 0.96)	0.956485	0.952439	0.960548	0
14	Q4	Quintile of Townsend	0.935484	0.00220431	-28.3031	3.16338e-176	0.931173	0.939814	0.94 (0.93, 0.94)	0.935484	0.931173	0.939814	0
15	Q5	Quintile of Townsend	0.923876	0.00247386	-29.5691	3.73191e-192	0.91904	0.928738	0.92 (0.92, 0.93)	0.923876	0.91904	0.928738	0
16	East Midlands	region	1.03189	0.00577958	5.60478	2.08522e-08	1.02062	1.04328	1.03 (1.02, 1.04)	1.03189	1.02062	1.04328	0
17	East of England	region	1.0317	0.00404532	7.95903	1.73397e-15	1.0238	1.03966	1.03 (1.02, 1.04)	1.0317	1.0238	1.03966	0
18	London	region	1	0			1	1	1.00 (1.00, 1.00)	1	1	1	.
19	North East	region	1.03105	0.00526348	5.98976	2.10156e-09	1.02079	1.04142	1.03 (1.02, 1.04)	1.03105	1.02079	1.04142	0
20	North West	region	1.04763	0.00246456	19.7801	4.41951e-87	1.04281	1.05247	1.05 (1.04, 1.05)	1.04763	1.04281	1.05247	0
21	South Central	region	1.04133	0.0027469	15.351	3.49009e-53	1.03596	1.04672	1.04 (1.04, 1.05)	1.04133	1.03596	1.04672	0
22	South East	region	1.03967	0.00275165	14.6981	6.63118e-49	1.03429	1.04507	1.04 (1.03, 1.05)	1.03967	1.03429	1.04507	0
23	South West	region	1.05604	0.00316988	18.1642	9.90831e-74	1.04984	1.06227	1.06 (1.05, 1.06)	1.05604	1.04984	1.06227	0
24	West Midlands	region	1.02975	0.00288812	10.4514	1.44304e-25	1.0241	1.03542	1.03 (1.02, 1.04)	1.02975	1.0241	1.03542	0
25	Yorkshire & Humber	region	1.04378	0.00499531	8.95348	3.44439e-19	1.03404	1.05362	1.04 (1.03, 1.05)	1.04378	1.03404	1.05362	0
