# Supplementary material for: Inequalities in hormone replacement therapy prescribing in UK primary care: population based cohort study
Source: BMJ Med. 2025 Sep 25;4(1):e001349. doi: 10.1136/bmjmed-2025-001349 (PMC12481343; doi:10.1136/bmjmed-2025-001349)
Supplement: online supplemental figure 2 [file bmjmed-4-1-s003.csv]

parmseq	parm	label	estimate	stderr	z	p	min95	max95	hr_95	hr	min	max	p1
1	White#Q1		1	0			1	1	1.00 (1.00, 1.00)	1	1	1	.
2	White#Q2		1	0			1	1	1.00 (1.00, 1.00)	1	1	1	.
3	White#Q3		1	0			1	1	1.00 (1.00, 1.00)	1	1	1	.
4	White#Q4		1	0			1	1	1.00 (1.00, 1.00)	1	1	1	.
5	White#Q5		1	0			1	1	1.00 (1.00, 1.00)	1	1	1	.
6	Indian#Q1		0.88357591	0.008220822	-13.30369711	2.20E-40	0.867609417	0.899836232	0.88 (0.87, 0.90)	0.88357592	0.86760944	0.89983624	0
7	Indian#Q2		0.877195568	0.007779559	-14.77395164	2.16E-49	0.862079668	0.892576513	0.88 (0.86, 0.89)	0.8771956	0.86207968	0.89257652	0
8	Indian#Q3		0.881570078	0.007439141	-14.93755854	1.88E-50	0.867109543	0.896271768	0.88 (0.87, 0.90)	0.8815701	0.86710954	0.89627177	0
9	Indian#Q4		0.898542784	0.008336121	-11.5313791	9.17E-31	0.882351936	0.915030729	0.90 (0.88, 0.92)	0.89854276	0.88235193	0.91503072	0
10	Indian#Q5		0.914521518	0.011209409	-7.289984118	3.10E-13	0.892813279	0.936757581	0.91 (0.89, 0.94)	0.91452152	0.89281327	0.93675756	0
11	Pakistani#Q1		0.858276213	0.015845542	-8.278022789	1.25E-16	0.827774697	0.889901636	0.86 (0.83, 0.89)	0.85827619	0.8277747	0.88990164	0
12	Pakistani#Q2		0.850194657	0.012242462	-11.27044965	1.84E-29	0.826535309	0.874531247	0.85 (0.83, 0.87)	0.85019463	0.82653528	0.87453127	0
13	Pakistani#Q3		0.867466196	0.009137155	-13.49821152	1.60E-41	0.849741293	0.885560826	0.87 (0.85, 0.89)	0.86746621	0.84974128	0.88556081	0
14	Pakistani#Q4		0.882185152	0.008788819	-12.58244528	2.64E-36	0.865126471	0.899580199	0.88 (0.87, 0.90)	0.88218516	0.86512649	0.89958018	0
15	Pakistani#Q5		0.9057337	0.012124991	-7.39601764	1.40E-13	0.882278212	0.929812755	0.91 (0.88, 0.93)	0.9057337	0.8822782	0.92981273	0
16	Bangladeshi#Q1		0.861630154	0.03640311	-3.525024394	0.000423444	0.79315557	0.936016275	0.86 (0.79, 0.94)	0.86163014	0.79315555	0.93601626	0.0004
17	Bangladeshi#Q2		0.859347116	0.0267408	-4.871277273	1.11E-06	0.808502364	0.91338937	0.86 (0.81, 0.91)	0.85934711	0.80850238	0.91338938	0
18	Bangladeshi#Q3		0.867389804	0.020929586	-5.895996923	3.72E-09	0.82732346	0.909396515	0.87 (0.83, 0.91)	0.8673898	0.82732344	0.90939653	0
19	Bangladeshi#Q4		0.891241028	0.014889856	-6.891794282	5.51E-12	0.86253008	0.920907674	0.89 (0.86, 0.92)	0.89124101	0.86253005	0.92090768	0
20	Bangladeshi#Q5		0.926209292	0.009888957	-7.179586236	6.99E-13	0.90702868	0.945795509	0.93 (0.91, 0.95)	0.92620927	0.90702868	0.94579554	0
21	Other Asian#Q1		0.846381548	0.012354941	-11.4256929	3.11E-30	0.822509432	0.870946518	0.85 (0.82, 0.87)	0.84638155	0.82250941	0.87094653	0
22	Other Asian#Q2		0.846857802	0.01023861	-13.74862526	5.19E-43	0.827026388	0.867164756	0.85 (0.83, 0.87)	0.84685779	0.82702637	0.86716473	0
23	Other Asian#Q3		0.858810278	0.009050097	-14.44372832	2.75E-47	0.841254337	0.876732589	0.86 (0.84, 0.88)	0.85881031	0.84125435	0.87673259	0
24	Other Asian#Q4		0.880702972	0.009553912	-11.71038408	1.13E-31	0.862175312	0.899628781	0.88 (0.86, 0.90)	0.88070297	0.86217529	0.89962876	0
25	Other Asian#Q5		0.905252125	0.010546544	-8.544069667	1.30E-17	0.884815494	0.926160781	0.91 (0.88, 0.93)	0.9052521	0.88481551	0.92616075	0
26	Caribbean#Q1		0.894152533	0.024597432	-4.066961161	4.76E-05	0.847219078	0.943685964	0.89 (0.85, 0.94)	0.89415252	0.84721905	0.94368595	0
27	Caribbean#Q2		0.901257721	0.016921085	-5.537374179	3.07E-08	0.86869579	0.935040194	0.90 (0.87, 0.94)	0.90125769	0.8686958	0.93504018	0
28	Caribbean#Q3		0.900935409	0.012419009	-7.568005146	3.79E-14	0.876920469	0.925608012	0.90 (0.88, 0.93)	0.90093541	0.87692046	0.92560804	0
29	Caribbean#Q4		0.917735889	0.010133262	-7.774754149	7.56E-15	0.898088425	0.937813181	0.92 (0.90, 0.94)	0.91773587	0.8980884	0.93781316	0
30	Caribbean#Q5		0.940823996	0.008251814	-6.95477476	3.53E-12	0.924788958	0.957137067	0.94 (0.92, 0.96)	0.94082397	0.92478895	0.95713705	0
31	Black African#Q1		0.832575208	0.015939089	-9.57107355	1.06E-21	0.801914003	0.864408744	0.83 (0.80, 0.86)	0.8325752	0.80191398	0.86440873	0
32	Black African#Q2		0.835418434	0.011773553	-12.75970641	2.75E-37	0.812658475	0.858815825	0.84 (0.81, 0.86)	0.83541846	0.81265849	0.85881585	0
33	Black African#Q3		0.854529269	0.008729552	-15.38863285	1.95E-53	0.837589811	0.871811312	0.85 (0.84, 0.87)	0.85452926	0.8375898	0.87181133	0
34	Black African#Q4		0.878044956	0.007202947	-15.85411116	1.32E-56	0.864040327	0.892276576	0.88 (0.86, 0.89)	0.87804496	0.86404032	0.89227659	0
35	Black African#Q5		0.90287379	0.005590856	-16.49995596	3.67E-61	0.891982141	0.913898432	0.90 (0.89, 0.91)	0.90287381	0.89198214	0.91389841	0
36	Chinese#Q1		0.82274711	0.013536563	-11.85849237	1.94E-32	0.796639149	0.849710698	0.82 (0.80, 0.85)	0.82274711	0.79663914	0.8497107	0
37	Chinese#Q2		0.8300468	0.013440247	-11.50391563	1.26E-30	0.804118014	0.856811659	0.83 (0.80, 0.86)	0.83004677	0.80411804	0.85681164	0
38	Chinese#Q3		0.847719128	0.014040158	-9.974831622	1.96E-23	0.820642771	0.875688846	0.85 (0.82, 0.88)	0.84771913	0.82064277	0.87568885	0
39	Chinese#Q4		0.870772708	0.014691916	-8.201282942	2.38E-16	0.842447999	0.900049747	0.87 (0.84, 0.90)	0.87077272	0.842448	0.90004975	0
40	Chinese#Q5		0.894442866	0.013814898	-7.222558078	5.10E-13	0.867771893	0.92193357	0.89 (0.87, 0.92)	0.89444286	0.86777186	0.92193359	0
41	Other#Q1		0.898518645	0.00896417	-10.72586996	7.70E-27	0.881119855	0.916260995	0.90 (0.88, 0.92)	0.89851862	0.88111985	0.91626102	0
42	Other#Q2		0.890095896	0.007915985	-13.09127984	3.69E-39	0.874715289	0.90574695	0.89 (0.87, 0.91)	0.89009589	0.87471527	0.90574694	0
43	Other#Q3		0.894616849	0.007125403	-13.98156849	2.02E-44	0.880759756	0.908691957	0.89 (0.88, 0.91)	0.89461684	0.88075978	0.90869194	0
44	Other#Q4		0.907289625	0.006778013	-13.02349746	9.00E-39	0.894101749	0.920672021	0.91 (0.89, 0.92)	0.90728962	0.89410174	0.920672	0
45	Other#Q5		0.927774785	0.006277379	-11.07975395	1.57E-28	0.915552569	0.940160162	0.93 (0.92, 0.94)	0.92777479	0.91555256	0.94016016	0
46	Not reported#Q1		0.896606887	0.005039342	-19.41794479	5.44E-84	0.88678416	0.906538418	0.90 (0.89, 0.91)	0.89660686	0.88678414	0.90653843	0
47	Not reported#Q2		0.898730651	0.005519091	-17.38677196	1.04E-67	0.887978269	0.909613231	0.90 (0.89, 0.91)	0.89873064	0.88797826	0.90961325	0
48	Not reported#Q3		0.900340625	0.006281945	-15.0462417	3.65E-51	0.888112044	0.912737584	0.90 (0.89, 0.91)	0.90034062	0.88811207	0.91273761	0
49	Not reported#Q4		0.90852253	0.007339639	-11.87519477	1.59E-32	0.894250391	0.923022451	0.91 (0.89, 0.92)	0.90852255	0.89425039	0.92302245	0
50	Not reported#Q5		0.927304788	0.008517486	-8.216796671	2.09E-16	0.910760192	0.944149928	0.93 (0.91, 0.94)	0.9273048	0.91076016	0.94414991	0
